# Supplementary material for: Synthesis and Antimicrobial Activity of Sulfenimines Based on Pinane Hydroxythiols
Source: Antibiotics (Basel). 2022 Nov 4;11(11):1548. doi: 10.3390/antibiotics11111548 (PMC9686613; doi:10.3390/antibiotics11111548)
Supplement: Supplementary file 1 [file antibiotics-11-01548-s001.zip]

Archive with 1 entries (1 files):
- antibiotics-1971312-supplementary.pdf
